# Supplementary material for: We'll Meet Again: Revealing Distributional and Temporal Patterns of Social Contact
Source: PLoS One. 2014 Jan 27;9(1):e86081. doi: 10.1371/journal.pone.0086081 (PMC3903503; doi:10.1371/journal.pone.0086081)
Supplement: File S1 — Raw Data. (ZIP) [file pone.0086081.s004.zip]

Archive with 2 entries (2 files):
- FileS1/pachur_etal_data.csv
- FileS1/ReadMe.txt
